# Supplementary material for: Jumping on the Bandwagon: The Role of Voters’ Social Class in Poll Effects in the Context of the 2021 German Federal Election
Source: Polit Vierteljahresschr. 2022 Aug 10;64(1):51–78. doi: 10.1007/s11615-022-00417-3 (PMC9364306; doi:10.1007/s11615-022-00417-3)
Supplement: Supplementary file 2 — Data set: Preelection poll results as retrieved from Wahlrecht.de (2021) [file 11615_2022_417_MOESM2_ESM.xlsx]

## Sheet: Tabelle1
	Institut	Veroeffentlichungsdatum	CDU/CSU	SPD	Gruene	FDP	Die Linke	AfD	Sonstige	Erhebungszeitraum
	Allensbach	2021-07-20	0.315	0.165	0.18	0.12	0.065	0.095	0.06	03.07.-14.07.
	Allensbach	2021-07-28	0.3	0.16	0.195	0.12	0.07	0.095	0.06	3.07.-22.07.
	Allensbach	2021-08-19	0.275	0.195	0.175	0.11	0.075	0.11	0.06	5.08.-17.08.
	Allensbach	2021-08-28	0.26	0.24	0.17	0.105	0.06	0.105	0.06	18.08.-26.08.
	Allensbach	2021-09-08	0.25	0.27	0.155	0.095	0.06	0.11	0.06	01.09.-07.09.
	Allensbach	2021-09-24	0.25	0.26	0.16	0.105	0.05	0.1	0.075	16.09.-23.09.
	Forsa	2021-07-21	0.28	0.16	0.19	0.12	0.07	0.1	0.08	13.07.-19.07.
	Forsa	2021-07-28	0.26	0.15	0.21	0.13	0.07	0.1	0.08	20.07.-26.07.
	Forsa	2021-08-03	0.26	0.16	0.2	0.13	0.06	0.1	0.09	27.07.-02.08.
	Forsa	2021-08-11	0.23	0.19	0.2	0.12	0.07	0.1	0.09	03.08.-09.08.
	Forsa	2021-08-18	0.23	0.21	0.19	0.12	0.06	0.1	0.09	10.08.-16.08.
	Forsa	2021-08-24	0.22	0.23	0.18	0.12	0.06	0.1	0.09	17.08.-23.08.
	Forsa	2021-08-31	0.21	0.23	0.18	0.12	0.06	0.11	0.09	24.08.-30.08.
	Forsa	2021-09-07	0.19	0.25	0.17	0.13	0.06	0.11	0.09	31.08.-06.09.
	Forsa	2021-09-14	0.21	0.25	0.17	0.11	0.06	0.11	FW3%, Son6%	07.09.-13.09.
	Forsa	2021-09-21	0.22	0.25	0.17	0.11	0.06	0.11	FW3%, Son5%	14.09.-20.09.
	Forsa	2021-09-24	0.22	0.25	0.17	0.12	0.06	0.1	FW3%,Son5%	20.09.-23.09.
	Forschungsgruppe Wahlen	2021-07-30	0.28	0.16	0.21	0.1	0.07	0.11	FW3%,Son 4%	27.07.-29.07.
	Forschungsgruppe Wahlen	2021-08-13	0.26	0.19	0.19	0.11	0.07	0.11	0.07	10.08.-12.08.
	Forschungsgruppe Wahlen	2021-08-27	0.22	0.22	0.2	0.1	0.06	0.11	FW3%,Son6%	24.08.-26.08.
	Forschungsgruppe Wahlen	2021-09-03	0.22	0.25	0.17	0.11	0.07	0.11	0.07	31.08.-02.09.
	Forschungsgruppe Wahlen	2021-09-10	0.22	0.25	0.17	0.11	0.06	0.11	FW3%,Son5%	07.09.-09.09.
	Forschungsgruppe Wahlen	2021-09-17	0.22	0.25	0.16	0.11	0.06	0.11	0.09	14.09.-16.09.
	Forschungsgruppe Wahlen	2021-09-23	0.23	0.25	0.165	0.11	0.06	0.1	FW3%,Son5.5%	22.09.-23.09.
	GMS	2021-07-27	0.3	0.15	0.18	0.12	0.07	0.1	0.08	21.07.-27.07.
	GMS	2021-09-07	0.23	0.25	0.17	0.12	0.06	0.11	0.06	01.09.-06.09.
	GMS	2021-09-14	0.23	0.25	0.16	0.13	0.06	0.11	0.06	08.09.-13.09.
	Infratest dimap	2021-07-22	0.29	0.16	0.19	0.12	0.06	0.1	0.08	20.07.-21.07.
	Infratest dimap	2021-08-05	0.27	0.18	0.19	0.12	0.06	0.1	0.08	02.08.-04.08.
	Infratest dimap	2021-08-19	0.23	0.21	0.17	0.13	0.07	0.11	0.08	17.08.-18.08.
	Infratest dimap	2021-09-02	0.2	0.25	0.16	0.13	0.06	0.12	0.08	30.08.-01.09.
	Infratest dimap	2021-09-16	0.22	0.26	0.15	0.11	0.06	0.11	FW3%,Sonst.6%	13.09.-15.09.
	INSA	2021-07-24	0.27	0.17	0.18	0.13	0.07	0.11	0.07	19.07.-23.07.
	INSA	2021-07-26	0.27	0.175	0.175	0.13	0.06	0.12	0.07	23.07.-26.07.
	INSA	2021-07-31	0.27	0.17	0.18	0.13	0.06	0.11	0.08	26.07.-30.07.
	INSA	2021-08-02	0.275	0.18	0.18	0.13	0.07	0.11	0.055	30.07.-02.08.
	INSA	2021-08-07	0.26	0.18	0.18	0.12	0.07	0.11	0.08	02.08.-06.08.
	INSA	2021-08-09	0.255	0.175	0.175	0.125	0.065	0.115	0.055	06.08.-09.08.
	INSA	2021-08-14	0.25	0.2	0.18	0.12	0.07	0.11	0.07	09.08.-13.08.
	INSA	2021-08-16	0.25	0.2	0.175	0.125	0.065	0.11	0.075	13.08.-16.08.
	INSA	2021-08-21	0.22	0.22	0.17	0.13	0.07	0.12	0.07	16.08.-20.08.
	INSA	2021-08-23	0.23	0.23	0.17	0.13	0.07	0.11	0.06	20.08.-23.08.
	INSA	2021-08-28	0.21	0.24	0.17	0.13	0.06	0.11	0.08	23.08.-27.08.
	INSA	2021-08-30	0.2	0.25	0.165	0.135	0.07	0.11	0.07	27.08.-30.08.
	INSA	2021-09-04	0.2	0.25	0.16	0.13	0.07	0.12	0.07	30.08.-03.09.
	INSA	2021-09-06	0.205	0.26	0.155	0.125	0.065	0.11	0.05	03.09.-06.09.
	INSA	2021-09-11	0.2	0.26	0.15	0.13	0.06	0.11	0.09	06.09.-10.09.
	INSA	2021-09-13	0.205	0.26	0.15	0.125	0.065	0.115	0.08	10.09.-13.09.
	INSA	2021-09-18	0.21	0.26	0.15	0.12	0.06	0.11	0.06	13.09.-17.09.
	INSA	2021-09-20	0.22	0.25	0.15	0.12	0.065	0.11	0.085	17.09.-20.09.
	Kantar	2021-07-23	0.28	0.16	0.19	0.12	0.07	0.11	0.07	14.07.-20.07.
	Kantar	2021-07-30	0.27	0.17	0.19	0.13	0.06	0.11	0.07	20.07.-27.07.
	Kantar	2021-08-04	0.24	0.18	0.22	0.13	0.06	0.11	0.06	28.07.-03.08.
	Kantar	2021-08-11	0.22	0.19	0.21	0.12	0.07	0.11	0.08	04.08.-10.08.
	Kantar	2021-08-19	0.22	0.21	0.19	0.12	0.07	0.11	0.08	11.08.-17.08.
	Kantar	2021-08-26	0.23	0.23	0.18	0.12	0.07	0.11	0.06	18.08.-24.08.
	Kantar	2021-09-02	0.21	0.25	0.19	0.11	0.07	0.11	0.06	25.08.-31.08.
	Kantar	2021-09-09	0.21	0.25	0.17	0.12	0.06	0.12	0.07	01.09.-07.09.
	Kantar	2021-09-16	0.2	0.26	0.17	0.11	0.06	0.12	0.08	08.09.-14.09.
	Kantar	2021-09-23	0.21	0.25	0.16	0.11	0.07	0.11	0.09	15.09.-21.09.
	Yougov	2021-07-30	0.28	0.16	0.16	0.12	0.08	0.12	0.08	23.07.-26.07.
	Yougov	2021-08-27	0.22	0.24	0.16	0.13	0.08	0.11	0.07	20.08.-24.08.
	Yougov	2021-09-03	0.2	0.25	0.15	0.13	0.08	0.12	0.08	27.08.-31.08.
	Yougov	2021-09-10	0.21	0.26	0.15	0.1	0.06	0.12	0.1	03.09.-07.09.
	Yougov	2021-09-16	0.2	0.25	0.15	0.1	0.08	0.11	FW3%,Son7%	09.09.-14.09.
	Yougov	2021-09-23	0.21	0.25	0.14	0.11	0.07	0.12	FW2%,Son7%	16.09.-22.09.
